# Supplementary material for: Effects of Carbohydrate Intake on Anopheles darlingi and Anopheles deaneorum Fitness under Lab-Reared Conditions
Source: Insects. 2024 Mar 30;15(4):240. doi: 10.3390/insects15040240 (PMC11050594; doi:10.3390/insects15040240)
Supplement: Supplementary file 1 [file insects-15-00240-s001.zip]

Archive with 1 entries (1 files):
- insects-2912792-supplementary.xlsx
