# Supplementary material for: Effects of Carbohydrate Intake on Anopheles darlingi and Anopheles deaneorum Fitness under Lab-Reared Conditions
Source: Insects. 2024 Mar 30;15(4):240. doi: 10.3390/insects15040240 (PMC11050594; doi:10.3390/insects15040240)
Supplement: Supplementary file 1 [file insects-15-00240-s001.zip › insects-2912792-supplementary.xlsx]

## Sheet: Supplementary material-Table S1
Anopheles darlingi
		gametocytes/uL	asexual parasites/uL	Number of mosquitoes to DMFA		Number of fully fed mosquitoes		Number of mosquitoes dissected (7dpi)		Number of mosquitoes Infected (oocysts)		Median of oocyst (IQR)		Prevalence (%)		Number of mosquitoes dissected (14dpi)		Median of sporozoite (IQR)
	ID
				Honey	Sugar	Honey	Sugar	Honey	Sugar	Honey	Sugar	Honey	Sugar	Honey	Sugar	Honey	Sugar	Honey	Sugar
1	7082	1120	33840	80	80	71	58	29	30	29	30	416 (291.5-515)	304.5 (193.5-499.5)	100	100	32	19	13,840 (9,600-19,086)	3,920 (3,440-8,320)
2	9693	240	2840	80	80	61	74	28	30	28	30	106.5 (84-144.3)	69.5 (53.5-105)	100	100	30	38	19,600 (5,280-28,720)	8,160 (1,100-18,080)
3	11786	40	2200	80	80	64	75	30	28	30	27	46 (35.5-50)	38 (24-53)	100	96.4	31	42	3,267 (1,920-4,400)	3,120 (533.3-7,560)
4	11832	1000	1640	80	80	48	59	20	30	18	30	20 (9.2-23.75)	16 (13-25.2)	90	100	21	22	11,067 (2,560-11,333)	3,714 (1,060-4,306)
5	11846	80	3200	80	80	64	45	31	28	26	17	7 (3-16)	13 (5-17.5)	83.8	60.7	26	10	800 (720-2,407)	680 (320-1,040)
6	3418	80	3200	80	80	48	52	29	28	29	23	105 (47.5-155)	91 (33-110)	100	82.14	10	13	18,000 (10,160-25,840)	8,800 (5,867-10,000)
Total of mosquitoes included in analyses				480	480	356	363	167	174	160	157	-	-	-	-	150	144	-	-
	Gametocyte/uL	asexual parasites/uL
Median	160	3020
IQR25th	70	2060
IQR75th	1030	10860
Anopheles deaneorum
		gametocytes/uL	asexual parasites/uL	Number of mosquitoes to DMFA		Number of fully fed mosquitoes		Number of mosquitoes dissected (7dpi)		Number of mosquitoes Infected (oocysts)		Median of oocyst (IQR)		Prevalence (%)		Number of mosquitoes dissected (14dpi)		Median of sporozoite (IQR)
	ID
				Honey	Sugar	Honey	Sugar	Honey	Sugar	Honey	Sugar	Honey	Sugar	Honey	Sugar	Honey	Sugar	Honey	Sugar
1	7082	1120	33840	80	80	62	68	34	30	34	28	394.5 (221-597.8)	312 (200.8-383.8)	100	93.3	22	27	5,714 (5,486-9,580)	2,640 (1,486-6,560)
2	9693	240	2840	80	80	63	59	28	30	28	30	111 (80-159)	62.5 (42.7)	100	100	30	26	8,680 (5,200-13,680)	9,067 (7,520-12,400)
3	11786	40	2200	80	80	56	57	29	29	29	29	37 (22-45)	34 (25.5-42)	100	100	23	25	9,800 (5,120-9,800)	10,720 (8,640-13,600)
4	11832	1000	1640	80	80	73	44	30	19	29	19	18 (10-28)	12 (10-18)	96.6	100	31	20	880 (320-1,000)	2,000 (1,180-5,280)
5	11846	80	3200	80	80	63	57	30	28	26	28	15 (7.7-21.7)	12 (4-22.7)	86.6	100	25	18	800 (720-960)	4,080 (3,760-7,360)
6	3418	80	3200	80	80	70	52	32	35	32	34	89 (45.7-129.5)	65 (33.5-82)	100	97.1	31	11	13,120 (4,067-15,200)	7,067 (7,067-10,480)
Total of mosquitoes included in analyses				480	480	387	337	183	171	178	168	-	-	-	-	162	127	-	-
	Gametocyte/uL	asexual parasites/uL
Median	160	3020
IQR25th	70	2060
IQR75th	1030	10860
